# Supplementary material for: Astrocytes modulate neuronal development by S100A6 signaling
Source: Nat Commun. 2025 Oct 13;16:9049. doi: 10.1038/s41467-025-64405-y (PMC12518605; doi:10.1038/s41467-025-64405-y)
Supplement: Supplementary file 3 — Source Data [file 41467_2025_64405_MOESM3_ESM.xlsx]

## Sheet: Figure 2
Figure 2c Neuronal expression of CaCyBp
E18.5				P4
% of cells+				% of cells+
CaCyBp	CR	CaCy+CR		CaCyBp	CR	CaCy+CR
77.8947	3.68421	18.4211		65.5	0	34.5
86.2069	2.29885	11.4943		76	0	24
80	3.63636	16.3636		88.0597	0.497512	11.4428
75.3731	2.98507	21.6418		93.5	0	6.5
E18.5				P4
% of cells+				% of cells+
CaCyBp	MAP2	CaCy+MAP2		CaCyBp	MAP2	CaCy+MAP2
4.7619	0	95.2381		13.0435	0	86.9565
0.497512	0	99.5025		4.7619	0	95.2381
4.30622	0	95.6938		4.7619	0	95.2381
5.21327	0	94.7867		14.1631	0	85.8369

## Sheet: Figure 3
Figure 3b_neuros vs astrocytes						Figure 3c_neuros vs astrocytes
qPCR_neruons			qPCR_astrocytes			WB_CaCyBp			WB_S100A6
Cacybp	S100a6		Cacybp	S100a6		Neurons	Astrocytes		Neurons	Astrocytes
0.974062	0.0458084		1.02643	16.654		1.0396	0.476404		1.01774	7.75862
0.999497	0.0394005		1.00907	15.2301		0.925369	0.468344		1.02414	7.16667
1.01438	0.01292		0.970733	12.917		1.0982	0.450552		1	7.5259
0.931556	0.0135771
1.08698	0.0152349
Column B	S100A6		Column B	S100A6		Column B	Astrocytes		Column B	Astrocytes
vs.	vs.		vs.	vs.		vs.	vs.		vs.	vs.
Column A	CaCyBp		Column A	CaCyBp		Column A	Neurons		Column A	Neurons
Unpaired t test			Unpaired t test			Unpaired t test			Unpaired t test
P value	<0.0001		P value	0.0002		P value	0.0004		P value	<0.0001
P value summary	****		P value summary	***		P value summary	***		P value summary	****
Significantly different (P < 0.05)?	Yes		Significantly different (P < 0.05)?	Yes		Significantly different (P < 0.05)?	Yes		Significantly different (P < 0.05)?	Yes
One- or two-tailed P value?	Two-tailed		One- or two-tailed P value?	Two-tailed		One- or two-tailed P value?	Two-tailed		One- or two-tailed P value?	Two-tailed
t, df	t=36.71, df=8		t, df	t=12.79, df=4		t, df	t=10.83, df=4		t, df	t=37.54, df=4
How big is the difference?			How big is the difference?			How big is the difference?			How big is the difference?
Mean of column A	1.001		Mean of column A	1.002		Mean of column A	1.021		Mean of column A	1.014
Mean of column B	0.02539		Mean of column B	14.93		Mean of column B	0.4651		Mean of column B	7.484
Difference between means (B - A) ± SEM	-0.9759 ± 0.02658		Difference between means (B - A) ± SEM	13.93 ± 1.089		Difference between means (B - A) ± SEM	-0.5560 ± 0.05132		Difference between means (B - A) ± SEM	6.470 ± 0.1723
95% confidence interval	-1.037 to -0.9146		95% confidence interval	10.91 to 16.96		95% confidence interval	-0.6984 to -0.4135		95% confidence interval	5.991 to 6.948
R squared (eta squared)	0.9941		R squared (eta squared)	0.9761		R squared (eta squared)	0.967		R squared (eta squared)	0.9972
F test to compare variances			F test to compare variances			F test to compare variances			F test to compare variances
F, DFn, Dfd	12.97, 4, 4		F, DFn, Dfd	4380, 2, 2		F, DFn, Dfd	44.15, 2, 2		F, DFn, Dfd	568.8, 2, 2
P value	0.0293		P value	0.0005		P value	0.0443		P value	0.0035
P value summary	*		P value summary	***		P value summary	*		P value summary	**
Significantly different (P < 0.05)?	Yes		Significantly different (P < 0.05)?	Yes		Significantly different (P < 0.05)?	Yes		Significantly different (P < 0.05)?	Yes
Data analyzed			Data analyzed			Data analyzed			Data analyzed
Sample size, column A	5		Sample size, column A	3		Sample size, column A	3		Sample size, column A	3
Sample size, column B	5		Sample size, column B	3		Sample size, column B	3		Sample size, column B	3

## Sheet: Figure 4
Figure 4a_ELISA (S100A6 release)								Fig. 4b_Incucyte																		Figure 4e_Incucyte_S100A6 treatment										Figure 4f_WB CaCyBp					Figure 4g_neurite length			Figure 4h_neurons_qPCR Tubb3
Glutamate treatment								time	control								Glutamate									length			branches			survival				control	S100A6				control	shCaCyBp		control	shCaCyBp	S100A6	shCaCyBp+S100A6
0h	6h	24h						0	100	100	100	100	100	100	100	100	100	100	100	100	100	100	100	100		control	S100A6		control	S100A6		control	S100A6			1	0.907258				0.972588	0.449813		0.997364	0.785942	0.912708	0.837848
4.248	7.243	22.216						2	100.032	112.52	104.346	95.6614	97.565	93.4104	98.3665	99.5803	91.0283	90.9553	102.829	99.0387	100.097	96.5224	91.8109	93.5438		100	94.6639		100	82.4558		100	92.083			0.99	0.826613				1.07694	0.983866		1.00264	0.689818	0.952414	0.757769
5.026	12.388	21.161						4	98.8952	114.271	106	95.915	96.3277	92.6356	95.7003	98.3443	100.291	99.2451	107.786	102.359	104.493	100.26	96.534	92.5528		100	96.9111		100	75.414		100	104.264			1	0.85621				1.113	0.959375		1.01109	0.873639	1.00166	0.735212
7.177	11.939	20.343						6	98.9165	114.959	106.557	95.2841	96.8238	96.8238	93.7076	95.1605	104.627	107.161	110.209	103.788	108.013	101.906	104.343	95.6261		100	98.9999		100	85.6		100	100.257								1.09274	1.17341		0.989029	0.808852	0.664618	0.739569
								24	100.684	117.598	111.204	111.204	111.204	95.1926	98.9825	85.6222	109.185	119.214	102.829	99.0387	99.0387	103.245	107.589	117.696																	0.796809	0.67169		1	0.742612	1.08569	0.672712
Tukey's multiple comparisons test	Mean Diff.	95.00% CI of diff.	Significant?	Summary	Adjusted P Value																																				0.982734	0.583253		1		0.814286	0.411934
0 vs. 6	-5.04	-9.903 to -0.1766	Yes	*	0.0436	A-B		Source of Variation	% of total variation	P value	P value summary	Significant?	Geisser-Greenhouse's epsilon																												0.850973	0.38802		1		0.769873
0 vs. 24	-15.76	-20.62 to -10.89	Yes	***	0.0001	A-C		Interaction	5.875	0.122	ns	No																													0.733739	0.633184		1		0.300266
6 vs. 24	-10.72	-15.58 to -5.854	Yes	**	0.0012	B-C		Time	15.84	0.0162	*	Yes	0.4435																												1.18432	0.63103
								Column Factor	0.4133	0.6894	ns	No																													0.937111	0.951564
Table Analyzed	ELISA Glu 6-24h							Subject	34.74	0.0009	***	Yes														Column B	s100a6		Column B	s100a6		Column B	s100a6			Column B	S100A6				0.892399	0.618438		Table Analyzed	bTubIII
Data sets analyzed	A-C																									vs.	vs.		vs.	vs.		vs.	vs.			vs.	vs.				0.855244	0.735125		Data sets analyzed	A-D
								ANOVA table	SS	DF	MS	F (DFn, DFd)	P value													Column A	ctr		Column A	ctr		Column A	ctr			Column A	Ctr				0.71746	0.733155
ANOVA summary								Interaction	197.7	4	49.43	F (4, 56) = 1.907	P=0.1220																												1.53646	1.06533		ANOVA summary
F	51.55							Time	533.1	4	133.3	F (1.774, 24.84) = 5.141	P=0.0162													Unpaired t test			Unpaired t test			Unpaired t test				Unpaired t test					1.07792	0.701875		F	6.757
P value	0.0002							Column Factor	13.91	1	13.91	F (1, 14) = 0.1665	P=0.6894													P value	0.0661		P value	0.0033		P value	0.7679			P value	0.005				1.15928	0.725526		P value	0.0016
P value summary	***							Subject	1169	14	83.53	F (14, 56) = 3.222	P=0.0009													P value summary	ns		P value summary	**		P value summary	ns			P value summary	**				0.90313	0.876486		P value summary	**
Significant diff. among means (P < 0.05)?	Yes							Residual	1452	56	25.92															Significantly different (P < 0.05)?	No		Significantly different (P < 0.05)?	Yes		Significantly different (P < 0.05)?	No			Significantly different (P < 0.05)?	Yes				0.763047	1.0323		Significant diff. among means (P < 0.05)?	Yes
R square	0.945																									One- or two-tailed P value?	Two-tailed		One- or two-tailed P value?	Two-tailed		One- or two-tailed P value?	Two-tailed			One- or two-tailed P value?	Two-tailed				1.26889	0.877216		R square	0.4381
																										t, df	t=2.509, df=4		t, df	t=6.257, df=4		t, df	t=0.3158, df=4			t, df	t=5.604, df=4				1.24224	0.683479
																																									0.852214	0.866741
																										How big is the difference?			How big is the difference?			How big is the difference?				How big is the difference?					1.16665	1.04745		Tukey's multiple comparisons test	Mean Diff.	95.00% CI of diff.	Significant?	Summary	Adjusted P Value
																										Mean of column A	100		Mean of column A	100		Mean of column A	100			Mean of column A	0.9967				0.82411	0.630702		Ctr vs. shCaCyBp	0.2199	0.003902 to 0.4359	Yes	*	0.0449
																										Mean of column B	96.86		Mean of column B	81.16		Mean of column B	98.87			Mean of column B	0.8634					0.851265		Ctr vs. S100A6	0.1874	0.001301 to 0.3735	Yes	*	0.048
																										Difference between means (B - A) ± SEM	-3.142 ± 1.252		Difference between means (B - A) ± SEM	-18.84 ± 3.011		Difference between means (B - A) ± SEM	-1.132 ± 3.584			Difference between means (B - A) ± SEM	-0.1333 ± 0.02379					0.633768		Ctr vs. shCaCyBp+S100A6	0.3076	0.1043 to 0.5108	Yes	**	0.0017
																										95% confidence interval	-6.618 to 0.3343		95% confidence interval	-27.20 to -10.48		95% confidence interval	-11.08 to 8.820			95% confidence interval	-0.1994 to -0.06726					0.910357		shCaCyBp vs. S100A6	-0.03252	-0.2608 to 0.1958	No	ns	0.9793
																										R squared (eta squared)	0.6115		R squared (eta squared)	0.9073		R squared (eta squared)	0.02433			R squared (eta squared)	0.887					0.748448		shCaCyBp vs. shCaCyBp+S100A6	0.08767	-0.1548 to 0.3302	No	ns	0.7554
																																												S100A6 vs. shCaCyBp+S100A6	0.1202	-0.09610 to 0.3365	No	ns	0.438
																										F test to compare variances			F test to compare variances			F test to compare variances				F test to compare variances
																										F, DFn, Dfd	Infinity, 2, 2		F, DFn, Dfd	Infinity, 2, 2		F, DFn, Dfd	Infinity, 2, 2			F, DFn, Dfd	49.93, 2, 2				Column B	shRNA
																										P value	<0.0001		P value	<0.0001		P value	<0.0001			P value	0.0393				vs.	vs.
																										P value summary	****		P value summary	****		P value summary	****			P value summary	*				Column A	ctr
																										Significantly different (P < 0.05)?	Yes		Significantly different (P < 0.05)?	Yes		Significantly different (P < 0.05)?	Yes			Significantly different (P < 0.05)?	Yes
																																									Unpaired t test
																										Data analyzed			Data analyzed			Data analyzed				Data analyzed					P value	0.0004
																										Sample size, column A	3		Sample size, column A	3		Sample size, column A	3			Sample size, column A	3				P value summary	***
																										Sample size, column B	3		Sample size, column B	3		Sample size, column B	3			Sample size, column B	3				Significantly different (P < 0.05)?	Yes
																																									One- or two-tailed P value?	Two-tailed
																																									t, df	t=3.84771962, df=48
																																									How big is the difference?
																																									Mean of column A	1
																																									Mean of column B	0.78381
																																									Difference between means (B - A) ± SEM	-0.216190370 ± 0.0561866227
																																									95% confidence interval	-0.329161147 to -0.103219594
																																									R squared (eta squared)	0.235729
																																									F test to compare variances
																																									F, DFn, Dfd	1.10477361, 22, 26
																																									P value	0.8007
																																									P value summary	ns
																																									Significantly different (P < 0.05)?	No

## Sheet: Figure 5
Figure 5a_ER fraction											Figure 5c_total protein				Figure 5d_ER stress marker qPCR																			Figure 5e_WB											Figure 5f_WB
											control	shCaCyBp			Grp78			Atf4			Atf6a			Chop			Xbp1u			Xbp1s				USP7			USP9X								ace-tubulin
											1	0.915572			control	shCaCyBp		control	shCaCyBp		control	shCaCyBp		control	shCaCyBp		control	shCaCyBp		control	shCaCyBp			control	shCaCyBp		control	shCaCyBp							control	shCaCyBp
											1	0.765478			1	0.82362		1.02478	0.768761		1.00065	0.868932		1.00019	0.926698		1.00152	0.936655		1.00009	0.756296			95.5638	90		102.354	51.031							1	1.64444
											1	0.717949			1.00359	0.930769		1.00215	1.06446		1.00121	0.824538		1.00045	1.13155		1.00061	0.622127		1.00159	0.971338			111.465	28.6626		97.553	68.8058							1	1.75163
											1	0.652908			1.01469	0.908389		1.00266	0.764635		1.04234	1.01654		1.00144	0.627305		1.00409	0.758909		1.00178	0.839326			122.891	83.6895		106.894	34.8435							1	1.7459
															1.00652	0.892767		1.00022	1.02032		1.0103	0.935508		1.00185	1.11979		1.02302	0.697451		1.01078	0.895145
											Column B	shRNA			1	0.812692		1	0.893516		1	0.767981		1	0.973652		1	0.796995		1	0.840688
											vs.	vs.			1	0.971969		1	0.652607		1	0.918589		1	1.04426		1	0.858874		1	0.936315
											Column A	ctr
															Column B	shCaCyBp		Column B	shCaCyBp		Column B	shCaCyBp		Column B	shCaCyBp
											Unpaired t test				vs.	vs.		vs.	vs.		vs.	vs.		vs.	vs.		Column B	shCaCyBp		Column B	shCaCyBp			Column B	shCaCyBp		Column B	shCaCyBp							Column B	shRNA
											P value	0.0054			Column A	Ctr		Column A	Ctr		Column A	Ctr		Column A	Ctr		vs.	vs.		vs.	vs.			vs.	vs.		vs.	vs.							vs.	vs.
											P value summary	**															Column A	Ctr		Column A	Ctr			Column A	Ctrl		Column A	Ctrl							Column A	ctr
											Significantly different (P < 0.05)?	Yes			Unpaired t test			Unpaired t test			Unpaired t test			Unpaired t test
											One- or two-tailed P value?	Two-tailed			P value	0.0011		P value	0.0529		P value	0.008		P value	0.7004		Unpaired t test			Unpaired t test				Unpaired t test			Unpaired t test								Unpaired t test
											t, df	t=4.244, df=6			P value summary	**		P value summary	ns		P value summary	**		P value summary	ns		P value	0.0006		P value	0.0022			P value	0.1132		P value	0.0076							P value	<0.0001
															Significantly different (P < 0.05)?	Yes		Significantly different (P < 0.05)?	No		Significantly different (P < 0.05)?	Yes		Significantly different (P < 0.05)?	No		P value summary	***		P value summary	**			P value summary	ns		P value summary	**							P value summary	****
											How big is the difference?				One- or two-tailed P value?	Two-tailed		One- or two-tailed P value?	Two-tailed		One- or two-tailed P value?	Two-tailed		One- or two-tailed P value?	Two-tailed		Significantly different (P < 0.05)?	Yes		Significantly different (P < 0.05)?	Yes			Significantly different (P < 0.05)?	No		Significantly different (P < 0.05)?	Yes							Significantly different (P < 0.05)?	Yes
											Mean of column A	1			t, df	t=4.501, df=10		t, df	t=2.195, df=10		t, df	t=3.301, df=10		t, df	t=0.3961, df=10		One- or two-tailed P value?	Two-tailed		One- or two-tailed P value?	Two-tailed			One- or two-tailed P value?	Two-tailed		One- or two-tailed P value?	Two-tailed							One- or two-tailed P value?	Two-tailed
											Mean of column B	0.763															t, df	t=4.915, df=10		t, df	t=4.082, df=10			t, df	t=2.022, df=4		t, df	t=4.985, df=4							t, df	t=20.51, df=4
											Difference between means (B - A) ± SEM	-0.2370 ± 0.05585			How big is the difference?			How big is the difference?			How big is the difference?			How big is the difference?
											95% confidence interval	-0.3737 to -0.1004			Mean of column A	1.004		Mean of column A	1.005		Mean of column A	1.009		Mean of column A	1.001		How big is the difference?			How big is the difference?				How big is the difference?			How big is the difference?								How big is the difference?
											R squared (eta squared)	0.7501			Mean of column B	0.89		Mean of column B	0.8607		Mean of column B	0.8887		Mean of column B	0.9705		Mean of column A	1.005		Mean of column A	1.002			Mean of column A	110		Mean of column A	102.3							Mean of column A	1
															Difference between means (B - A) ± SEM	-0.1141 ± 0.02535		Difference between means (B - A) ± SEM	-0.1443 ± 0.06571		Difference between means (B - A) ± SEM	-0.1204 ± 0.03648		Difference between means (B - A) ± SEM	-0.03011 ± 0.07602		Mean of column B	0.7785		Mean of column B	0.8732			Mean of column B	67.45		Mean of column B	51.56							Mean of column B	1.714
											F test to compare variances				95% confidence interval	-0.1706 to -0.05762		95% confidence interval	-0.2907 to 0.002159		95% confidence interval	-0.2017 to -0.03913		95% confidence interval	-0.1995 to 0.1393		Difference between means (B - A) ± SEM	-0.2264 ± 0.04605		Difference between means (B - A) ± SEM	-0.1292 ± 0.03165			Difference between means (B - A) ± SEM	-42.52 ± 21.03		Difference between means (B - A) ± SEM	-50.71 ± 10.17							Difference between means (B - A) ± SEM	0.7140 ± 0.03481
											F, DFn, Dfd	Infinity, 3, 3			R squared (eta squared)	0.6695		R squared (eta squared)	0.3252		R squared (eta squared)	0.5214		R squared (eta squared)	0.01545		95% confidence interval	-0.3290 to -0.1238		95% confidence interval	-0.1997 to -0.05866			95% confidence interval	-100.9 to 15.86		95% confidence interval	-78.95 to -22.47							95% confidence interval	0.6173 to 0.8106
											P value	<0.0001															R squared (eta squared)	0.7073		R squared (eta squared)	0.6249			R squared (eta squared)	0.5055		R squared (eta squared)	0.8614							R squared (eta squared)	0.9906
											P value summary	****			F test to compare variances			F test to compare variances			F test to compare variances			F test to compare variances
											Significantly different (P < 0.05)?	Yes			F, DFn, Dfd	113.3, 5, 5		F, DFn, Dfd	270.2, 5, 5		F, DFn, Dfd	27.39, 5, 5		F, DFn, Dfd	55023, 5, 5		F test to compare variances			F test to compare variances				F test to compare variances			F test to compare variances								F test to compare variances
															P value	<0.0001		P value	<0.0001		P value	0.0024		P value	<0.0001		F, DFn, Dfd	155.4, 5, 5		F, DFn, Dfd	340.1, 5, 5			F, DFn, Dfd	6.043, 2, 2		F, DFn, Dfd	13.22, 2, 2							F, DFn, Dfd	Infinity, 2, 2
											Data analyzed				P value summary	****		P value summary	****		P value summary	**		P value summary	****		P value	<0.0001		P value	<0.0001			P value	0.284		P value	0.1406							P value	<0.0001
											Sample size, column A	4			Significantly different (P < 0.05)?	Yes		Significantly different (P < 0.05)?	Yes		Significantly different (P < 0.05)?	Yes		Significantly different (P < 0.05)?	Yes		P value summary	****		P value summary	****			P value summary	ns		P value summary	ns							P value summary	****
											Sample size, column B	4															Significantly different (P < 0.05)?	Yes		Significantly different (P < 0.05)?	Yes			Significantly different (P < 0.05)?	No		Significantly different (P < 0.05)?	No							Significantly different (P < 0.05)?	Yes
															Data analyzed			Data analyzed			Data analyzed			Data analyzed
															Sample size, column A	6		Sample size, column A	6		Sample size, column A	6		Sample size, column A	6		Data analyzed			Data analyzed				Data analyzed			Data analyzed								Data analyzed
															Sample size, column B	6		Sample size, column B	6		Sample size, column B	6		Sample size, column B	6		Sample size, column A	6		Sample size, column A	6			Sample size, column A	3		Sample size, column A	3							Sample size, column A	3
																											Sample size, column B	6		Sample size, column B	6			Sample size, column B	3		Sample size, column B	3							Sample size, column B	3

## Sheet: Figure 6 
Figure 6a_Incucyte_EPA_Neurite length																									Figure 6a_Incucyte_EPA_Neurite brenches
DIV	control							EPA 1uM								EPA 5uM									DIV	control							EPA 1uM								EPA 5uM
1	100	100	100	100	100	100	100	100	100	100	100	100	100	100	100	100	100	100	100	100	100	100	100		1	100	100	100	100	100	100	100	100	100	100	100	100	100	100	100	100	100	100	100	100	100	100	100
2	121.362	125.076	132.468	136.102	137.706	136.766	128.929	112.176	148.215	159.647	145.543	154.572	149.034	157.147	145.193	72.8866	108.316	137.531	121.133	127.728	134.626	100.022	95.1284		2	151.441	145.405	164.486	153.788	151.918	160.075	142.944	131.763	171.376	191.222	173.083	183.566	169.279	184.914	164.071	78.3315	135.1	157.156	144.195	145.276	163.431	108.641	114.106
3	154.682	157.489	160.126	189.238	183.857	185.126	173.433	136.921	213.042	229.309	202.772	217.984	211.917	236.003	207.606	62.0167	97.8715	158.263	135.178	149.904	147.007	99.7689	92.102		3	196.817	190.05	202.874	228.917	223.133	224.424	209.192	166.013	267.644	304.153	253.54	279.708	257.111	304.008	258.966	69.2337	120.372	189.699	165.566	185.177	179.75	112.084	114.83
4	181.169	201.793	206.492	236.829	232.867	235.013	221.903	169.309	292.654	293.624	272.304	284.988	286.679	297.515	271.861	57.0744	93.9015	178.987	133.388	159.804	156.508	88.754	83.7565		4	237.247	253.752	279.425	311.662	296.932	301.005	286.651	215.787	399.6	430.191	364.111	391.507	389.76	413.262	371.041	61.7592	118.858	224.917	167.707	199.754	203.062	109.594	108.159
5	233.147	249.804	257.836	299.178	284.867	289.299	269.73	205.016	347.239	324.688	330.631	339.471	336.062	348.349	325.023	54.205	81.2372	190.143	139.176	176.705	164.212	85.1947	73.6041		5	323.097	327.445	364.826	429.036	389.544	403.184	365.027	271.364	529.624	521.856	488.091	526.645	511.283	542.652	481.577	59.7584	103.441	249.985	176.887	235.968	219.207	100.476	90.4689
6	265.599	294.055	302.717	339.034	329.103	331.175	311.935	251.81	371.372	325.396	355.974	357.518	351.04	357.224	348.703	45.2882	84.8969	202.106	136.679	178.759	163.537	84.2549	68.5217		6	388.946	411.931	455.522	503.332	482.358	496.23	453.509	355.087	588.004	546.038	562.806	579.481	550.885	581.036	545.419	48.7354	106.263	284.473	181.168	244.222	223.278	100.586	86.9233
7	310.102	335.124	331.52	373.384	363.178	368.499	346.85	283.226	386.633	318.359	368.775	370.985	358.322	361.706	358.309	39.8609	71.1203	206.23	130.309	187.086	165.164	74.486	64.4098		7	482.194	485.497	515.771	591.154	566.936	576.875	532.304	417.784	645.352	556.171	605.775	626.45	598.293	627.338	599.967		86.8892	292.009	175.073	268.001	234.551	87.294	82.2341

Table Analyzed	EPA Neurite length																								Table Analyzed	EPA Neurite Branch

Mixed-effects model (REML)	Matching: Stacked																								Mixed-effects model (REML)	Matching: Stacked
Assume sphericity?	No																								Assume sphericity?	No
Alpha	0.05																								Alpha	0.05

Fixed effects (type III)	P value	P value summary	Statistically significant (P < 0.05)?	F (DFn, DFd)	Geisser-Greenhouse's epsilon																				Fixed effects (type III)	P value	P value summary	Statistically significant (P < 0.05)?	F (DFn, DFd)	Geisser-Greenhouse's epsilon
Row Factor	<0.0001	****	Yes	F (1.373, 27.46) = 290.8	0.2288																				Row Factor	<0.0001	****	Yes	F (1.427, 28.30) = 349.1	0.2379
Column Factor	<0.0001	****	Yes	F (2, 21) = 45.87																					Column Factor	<0.0001	****	Yes	F (2, 21) = 50.16
Row Factor x Column Factor	<0.0001	****	Yes	F (12, 120) = 64.59																					Row Factor x Column Factor	<0.0001	****	Yes	F (12, 119) = 64.93

Row 2																									Row 2
Ctrl vs. EPA 1uM	-15.24	-31.12 to 0.6357	No	ns	0.0597																				Ctrl vs. EPA 1uM	-18.29	-37.87 to 1.284	No	ns	0.0668
Ctrl vs. EPA 5uM	19.03	-4.303 to 42.36	No	ns	0.1091																				Ctrl vs. EPA 5uM	22.09	-7.768 to 51.94	No	ns	0.1487
EPA 1uM vs. EPA 5uM	34.27	9.097 to 59.44	Yes	**	0.0088																				EPA 1uM vs. EPA 5uM	40.38	8.385 to 72.37	Yes	*	0.0144

Row 3																									Row 3
Ctrl vs. EPA 1uM	-34.95	-67.83 to -2.077	Yes	*	0.0375																				Ctrl vs. EPA 1uM	-50.62	-96.47 to -4.771	Yes	*	0.0319
Ctrl vs. EPA 5uM	54.23	17.38 to 91.08	Yes	**	0.0063																				Ctrl vs. EPA 5uM	68.68	22.32 to 115.1	Yes	**	0.0066
EPA 1uM vs. EPA 5uM	89.18	46.60 to 131.8	Yes	***	0.0002																				EPA 1uM vs. EPA 5uM	119.3	62.13 to 176.5	Yes	***	0.0002

Row 4																									Row 4
Ctrl vs. EPA 1uM	-54.54	-100.4 to -8.623	Yes	*	0.0212																				Ctrl vs. EPA 1uM	-90.95	-161.8 to -20.07	Yes	*	0.0144
Ctrl vs. EPA 5uM	97.56	50.03 to 145.1	Yes	***	0.0005																				Ctrl vs. EPA 5uM	131.7	69.41 to 194.0	Yes	***	0.0004
EPA 1uM vs. EPA 5uM	152.1	95.72 to 208.5	Yes	****	<0.0001																				EPA 1uM vs. EPA 5uM	222.7	140.9 to 304.4	Yes	****	<0.0001
Row 5																									Row 5
Ctrl vs. EPA 1uM	-50.44	-101.8 to 0.9486	No	ns	0.0544																				Ctrl vs. EPA 1uM	-112.4	-207.3 to -17.52	Yes	*	0.0219
Ctrl vs. EPA 5uM	148.6	91.62 to 205.5	Yes	****	<0.0001																				Ctrl vs. EPA 5uM	217.2	135.4 to 299.0	Yes	****	<0.0001
EPA 1uM vs. EPA 5uM	199	133.3 to 264.7	Yes	****	<0.0001																				EPA 1uM vs. EPA 5uM	329.6	222.2 to 437.1	Yes	****	<0.0001
Row 6																									Row 6
Ctrl vs. EPA 1uM	-29.36	-73.28 to 14.56	No	ns	0.2174																				Ctrl vs. EPA 1uM	-82.62	-167.0 to 1.796	No	ns	0.0552
Ctrl vs. EPA 5uM	190	128.3 to 251.8	Yes	****	<0.0001																				Ctrl vs. EPA 5uM	296.5	203.4 to 389.7	Yes	****	<0.0001
EPA 1uM vs. EPA 5uM	219.4	154.6 to 284.2	Yes	****	<0.0001																				EPA 1uM vs. EPA 5uM	379.1	273.1 to 485.2	Yes	****	<0.0001
Row 7																									Row 7
Ctrl vs. EPA 1uM	-3.838	-42.87 to 35.19	No	ns	0.9632																				Ctrl vs. EPA 1uM	-48.82	-130.5 to 32.89	No	ns	0.2841
Ctrl vs. EPA 5uM	229.6	162.7 to 296.5	Yes	****	<0.0001																				Ctrl vs. EPA 5uM	360.7	253.0 to 468.3	Yes	****	<0.0001
EPA 1uM vs. EPA 5uM	233.5	164.8 to 302.1	Yes	****	<0.0001																				EPA 1uM vs. EPA 5uM	409.5	294.1 to 524.8	Yes	****	<0.0001
Test details	Mean 1	Mean 2	Mean Diff.	SE of diff.	N1	N2	q	DF																	Test details	Mean 1	Mean 2	Mean Diff.	SE of diff.	N1	N2	q	DF
Row 1																									Row 1
Ctrl vs. EPA 1uM	100	100	0	0	8	8																			Ctrl vs. EPA 1uM	100	100	0	0	8	8
Ctrl vs. EPA 5uM	100	100	0	0	8	8																			Ctrl vs. EPA 5uM	100	100	0	0	8	8
EPA 1uM vs. EPA 5uM	100	100	0	0	8	8																			EPA 1uM vs. EPA 5uM	100	100	0	0	8	8
Row 2																									Row 2
Ctrl vs. EPA 1uM	131.2	146.4	-15.24	5.762	7	8	3.74	9.703																	Ctrl vs. EPA 1uM	152.9	171.2	-18.29	7.09	7	8	3.649	9.574
Ctrl vs. EPA 5uM	131.2	112.2	19.03	8.22	7	8	3.274	8.262																	Ctrl vs. EPA 5uM	152.9	130.8	22.09	10.48	7	8	2.981	8.115
EPA 1uM vs. EPA 5uM	146.4	112.2	34.27	9.456	8	8	5.125	12.2																	EPA 1uM vs. EPA 5uM	171.2	130.8	40.38	11.99	8	8	4.765	11.95
Row 3																									Row 3
Ctrl vs. EPA 1uM	172	206.9	-34.95	12.05	7	8	4.101	10.31																	Ctrl vs. EPA 1uM	210.8	261.4	-50.62	16.37	7	8	4.372	8.857
Ctrl vs. EPA 5uM	172	117.8	54.23	13.36	7	8	5.738	9.661																	Ctrl vs. EPA 5uM	210.8	142.1	68.68	16.54	7	8	5.872	8.816
EPA 1uM vs. EPA 5uM	206.9	117.8	89.18	16.24	8	8	7.767	13.78																	EPA 1uM vs. EPA 5uM	261.4	142.1	119.3	21.84	8	8	7.724	14
Row 4																									Row 4
Ctrl vs. EPA 1uM	216.6	271.1	-54.54	16.88	7	8	4.569	10.51																	Ctrl vs. EPA 1uM	281	371.9	-90.95	25.61	7	8	5.023	9.443
Ctrl vs. EPA 5uM	216.6	119	97.56	17.42	7	8	7.921	10.29																	Ctrl vs. EPA 5uM	281	149.2	131.7	22.78	7	8	8.177	10.14
EPA 1uM vs. EPA 5uM	271.1	119	152.1	21.53	8	8	9.989	13.98																	EPA 1uM vs. EPA 5uM	371.9	149.2	222.7	31.16	8	8	10.11	13.73
Row 5																									Row 5
Ctrl vs. EPA 1uM	269.1	319.6	-50.44	18.91	7	8	3.771	10.58																	Ctrl vs. EPA 1uM	371.7	484.1	-112.4	34.53	7	8	4.604	9.855
Ctrl vs. EPA 5uM	269.1	120.6	148.6	20.75	7	8	10.12	9.947																	Ctrl vs. EPA 5uM	371.7	154.5	217.2	30.19	7	8	10.17	10.78
EPA 1uM vs. EPA 5uM	319.6	120.6	199	25.08	8	8	11.22	13.81																	EPA 1uM vs. EPA 5uM	484.1	154.5	329.6	40.93	8	8	11.39	13.62
Row 6																									Row 6
Ctrl vs. EPA 1uM	310.5	339.9	-29.36	16.52	7	8	2.514	12.31																	Ctrl vs. EPA 1uM	456	538.6	-82.62	31.37	7	8	3.725	11.27
Ctrl vs. EPA 5uM	310.5	120.5	190	22.5	7	8	11.94	9.943																	Ctrl vs. EPA 5uM	456	159.5	296.5	34.29	7	8	12.23	10.57
EPA 1uM vs. EPA 5uM	339.9	120.5	219.4	24.33	8	8	12.75	12.11																	EPA 1uM vs. EPA 5uM	538.6	159.5	379.1	40.44	8	8	13.26	13.81
Row 7																									Row 7
Ctrl vs. EPA 1uM	347	350.8	-3.838	14.69	7	8	0.3696	12.37																	Ctrl vs. EPA 1uM	535.8	584.6	-48.82	30.52	7	8	2.262	11.69
Ctrl vs. EPA 5uM	347	117.3	229.6	23.98	7	8	13.54	9.028																	Ctrl vs. EPA 5uM	535.8	175.2	360.7	38.26	7	7	13.33	8.632
EPA 1uM vs. EPA 5uM	350.8	117.3	233.5	25.31	8	8	13.05	10.65																	EPA 1uM vs. EPA 5uM	584.6	175.2	409.5	42.96	8	7	13.48	11.46
Compare column means (main column effect)																									Compare column means (main column effect)
Number of families	1																								Number of families	1
Number of comparisons per family	3																								Number of comparisons per family	3
Alpha	0.05																								Alpha	0.05
Tukey's multiple comparisons test	Mean Diff.	95.00% CI of diff.	Significant?	Summary	Adjusted P Value																				Tukey's multiple comparisons test	Mean Diff.	95.00% CI of diff.	Significant?	Summary	Adjusted P Value
Ctrl vs. EPA 1uM	-29.33	-72.39 to 13.74	No	ns	0.2421																				Ctrl vs. EPA 1uM	-61.7	-139.8 to 16.46	No	ns	0.1505
Ctrl vs. EPA 5uM	103.2	70.09 to 136.2	Yes	****	<0.0001																				Ctrl vs. EPA 5uM	153.2	97.21 to 209.3	Yes	****	<0.0001
EPA 1uM vs. EPA 5uM	132.5	98.53 to 166.4	Yes	****	<0.0001																				EPA 1uM vs. EPA 5uM	214.9	152.6 to 277.2	Yes	****	<0.0001
[truncated: 34 more columns]

## Sheet: Figure 7
Figure 7c_ELISA astrocyte Medium_siRNA								Figure 7c_WB astrocytes cytosol_siRNA									Figure 7f_neurons_axon length %							Figure 7g_neurons_neurite length %_Incucyte 24h							Figure 7g_neurons_neurite brenches %_Incucyte 24h
control	siRNA	EPA	siRNA+EPA														control	conditioned siRNA	conditioned EPA	Conditioned siRNA+EPA	EPA			control	conditioned siRNA	conditioned EPA	Conditioned siRNA+EPA	EPA			control	conditioned siRNA	conditioned EPA	Conditioned siRNA+EPA	EPA
121.417	99.7418	99.7418	66.7203														94.9695	178.558	87.4487	170.753	14.2294			100.529	76.3339	97.9469	103.985	78.4182			97.3063	111.021	95.519	103.972	75.1965
71.936	110.58	154.591	11.3458														100.56	89.2344	71.9403	78.2616	7.11469			103.355	95.1545	96.1952	106.369	80.7512			103.133	120.161	95.4046	101.682	78.0532
85.1107	58.5919	131.358	11.3458														93.9876	106.65	58.4075	113.835	28.4588			101.186	83.0815	93.1914	105.197	81.2116			105.048	102.634	93.4323	100.909	79.9569
121.536																	73.6907	164.821	62.2298	156.523	17.0753			99.4467	103.599	95.6423	101.193	79.0112			98.3726	116.225	96.3539	110.468	72.5126
																	95.0081	120.357	59.6884	128.065	8.53763			98.7758	110.198		102.806	80.9239			98.2368	104.378		104.109	74.4767
Table Analyzed	ELISA EPA																82.385		72.6922					100.758	103.469			76.8134			99.7829	124.948		108.034	70.7217
Data sets analyzed	A-D																107.378		71.1376					100.228	116.801			79.1235			98.8286				72.2898
																			83.8478									80.6212			99.2922				77.5231
ANOVA summary																			69.9294
F	6.724
P value	0.0113																Table Analyzed	Axon length siRNA						Table Analyzed	EPA neurite						Table Analyzed	EPA neurite
P value summary	*																Data sets analyzed	A-E						Data sets analyzed	A-E						Data sets analyzed	A-E
Significant diff. among means (P < 0.05)?	Yes
R square	0.6915																ANOVA summary							ANOVA summary							ANOVA summary
																	F	23.75						F	12.75						F	67.66
Tukey's multiple comparisons test	Mean Diff.	95.00% CI of diff.	Significant?	Summary	Adjusted P Value												P value	<0.0001						P value	<0.0001						P value	<0.0001
Ctrl vs. siRNA	10.36	-56.12 to 76.84	No	ns	0.9602	A-B											P value summary	****						P value summary	****						P value summary	****
Ctrl vs. EPA	-28.56	-95.04 to 37.91	No	ns	0.562	A-C		Figure 7d_WB astrocytes cytosol_siRNA									Significant diff. among means (P < 0.05)?	Yes						Significant diff. among means (P < 0.05)?	Yes						Significant diff. among means (P < 0.05)?	Yes
Ctrl vs. EPA+siRNA	70.2	3.718 to 136.7	Yes	*	0.0385	A-D		control	siRNA	Scramble	EPA	siRNA+EPA	scramble+EPA				R square	0.7851						R square	0.6624						R square	0.9093
siRNA vs. EPA	-38.93	-110.0 to 32.14	No	ns	0.3728	B-C		1	0.509056	1.13889	3.41649	0.0397649	2.24508
siRNA vs. EPA+siRNA	59.83	-11.23 to 130.9	No	ns	0.1047	B-D		1	0.443539	1.06541	4.84326	0.200586	1.62399
EPA vs. EPA+siRNA	98.76	27.69 to 169.8	Yes	**	0.0084	C-D		1	0.401383	0.999744	7.64841	0.838722	2.46219				Tukey's multiple comparisons test	Mean Diff.	95.00% CI of diff.	Significant?	Summary	Adjusted P Value		Tukey's multiple comparisons test	Mean Diff.	95.00% CI of diff.	Significant?	Summary	Adjusted P Value		Tukey's multiple comparisons test	Mean Diff.	95.00% CI of diff.	Significant?	Summary	Adjusted P Value
																	Ctrl vs. conditioned+siRNA	-39.36	-77.71 to -1.002	Yes	*	0.0422		Ctrl vs. conditioned+siRNA	2.234	-8.918 to 13.39	No	ns	0.9759		Ctrl vs. conditioned+siRNA	-13.23	-20.57 to -5.882	Yes	***	0.0001
								Tukey's multiple comparisons test	Mean Diff.	95.00% CI of diff.	Significant?	Summary	Adjusted P Value				Ctrl vs. conditioned+EPA	21.75	-33.17 to -10.34	Yes	**	0.0011		Ctrl vs. conditioned+EPA	4.867	-4.867 ± 1.031	Yes	**	0.0011		Ctrl vs. conditioned+EPA	4.823	-8.017 to -1.628	Yes	**	0.0072
								Ctr vs. siRNA	0.5487	0.4210 to 0.6763	Yes	****	<0.0001				Ctrl vs. conditioned+siRNA+EPA	-36.92	-75.27 to 1.434	No	ns	0.0633		Ctrl vs. conditioned+siRNA+EPA	-3.299	-15.52 to 8.918	No	ns	0.0011		Ctrl vs. conditioned+siRNA+EPA	-4.862	-12.21 to 2.484	No	ns	0.3248
								Ctr vs. Scramble	-0.06801	-0.1957 to 0.05964	No	ns	0.3031				Ctrl vs. EPA	77.49	39.13 to 115.8	Yes	****	<0.0001		Ctrl vs. EPA	21	10.20 to 31.80	Yes	****	<0.0001		Ctrl vs. EPA	24.91	18.11 to 31.71	Yes	****	<0.0001
								siRNA vs. Scramble	-0.6167	-0.7443 to -0.4890	Yes	****	<0.0001				conditioned+siRNA vs. conditioned+EPA	61.11	24.58 to 97.64	Yes	***	0.0004		conditioned+siRNA vs. conditioned+EPA	2.633	-10.44 to 15.71	No	ns	0.9755		conditioned+siRNA vs. conditioned+EPA	18.05	9.270 to 26.83	Yes	****	<0.0001
																	conditioned+siRNA vs. cibdutuibed+siRNA+EPA	2.437	-38.99 to 43.86	No	ns	0.9998		conditioned+siRNA vs. cibdutuibed+siRNA+EPA	-5.533	-17.75 to 6.683	No	ns	0.6778		conditioned+siRNA vs. cibdutuibed+siRNA+EPA	8.365	0.5123 to 16.22	Yes	*	0.0326
								Tukey's multiple comparisons test	Mean Diff.	95.00% CI of diff.	Significant?	Summary	Adjusted P Value				conditioned+siRNA vs. EPA	116.8	75.41 to 158.3	Yes	****	<0.0001		conditioned+siRNA vs. EPA	18.77	7.969 to 29.57	Yes	***	0.0002		conditioned+siRNA vs. EPA	38.14	30.79 to 45.48	Yes	****	<0.0001
								Ctr vs. siRNA	0.5487	-1.958 to 3.055	No	ns	0.9733				conditioned+EPA vs. conditioned+siRNA+EPA	-58.67	-95.21 to -22.14	Yes	***	0.0006		conditioned+EPA vs. conditioned+siRNA+EPA	-8.166	8.166 ± 1.339	Yes	***	0.0005		conditioned+EPA vs. conditioned+siRNA+EPA	-9.685	-18.46 to -0.9049	Yes	*	0.0252
								Ctr vs. Scramble	-0.06801	-2.574 to 2.438	No	ns	>0.9999				conditioned+EPA vs. EPA	55.73	19.20 to 92.26	Yes	**	0.0012		conditioned+EPA vs. EPA	16.13	3.358 to 28.91	Yes	**	0.0083		conditioned+EPA vs. EPA	20.09	11.76 to 28.42	Yes	****	<0.0001
								Ctr vs. EPA	-4.303	-6.809 to -1.796	Yes	***	0.001				conditioned+siRNA+EPA vs. EPA	114.4	72.98 to 155.8	Yes	****	<0.0001		conditioned+siRNA+EPA vs. EPA	24.3	12.41 to 36.19	Yes	****	<0.0001		conditioned+siRNA+EPA vs. EPA	29.77	22.43 to 37.12	Yes	****	<0.0001
								Ctr vs. EPA+siRNA	0.6403	-1.866 to 3.147	No	ns	0.9496
								Ctr vs. EPA+scramble	-1.11	-3.617 to 1.396	No	ns	0.6775
								siRNA vs. Scramble	-0.6167	-3.123 to 1.890	No	ns	0.9567
								siRNA vs. EPA	-4.851	-7.358 to -2.345	Yes	***	0.0003
								siRNA vs. EPA+siRNA	0.09163	-2.415 to 2.598	No	ns	>0.9999
								siRNA vs. EPA+scramble	-1.659	-4.165 to 0.8473	No	ns	0.2952
								Scramble vs. EPA	-4.235	-6.741 to -1.728	Yes	**	0.0011
								Scramble vs. EPA+siRNA	0.7083	-1.798 to 3.215	No	ns	0.9254
								Scramble vs. EPA+scramble	-1.042	-3.549 to 1.464	No	ns	0.7284
								EPA vs. EPA+siRNA	4.943	2.437 to 7.449	Yes	***	0.0003
								EPA vs. EPA+scramble	3.192	0.6859 to 5.699	Yes	*	0.0106
								EPA+siRNA vs. EPA+scramble	-1.751	-4.257 to 0.7557	No	ns	0.2485

## Sheet: Figure 8
Figure 8a_Migration																	Figure 8d_WB									Figure 8e_WB				Figure 8f_WB							Figure 8g_behavior EPM			Figure 8g_behavior EPM
	1	2	3	4	5	6	7	8	9	10		tot					CaCyBp			S100A6						total protein				ace-Tubulin							Ambularoty distance (cm)			Open arm entries
ctr_1	14	39	28	41	17	6	6	20	30	28		229					control	exp.diet		control	exp.diet					control	exp.diet			control	exp.diet						control	exp.diet		control	exp.diet
ctr_2	49	52	49	44	31	13	12	32	40	73		395					1	0.875269		1	1.29136					1	1.29136			1	1.14341						1829.4	1806.5		11.7647	7.69231
ctr_3	30	20	30	44	20	10	11	28	35	50		278					1	0.876494		1	1.39629					1	1.39629			1	1.20543						2228.5	2132.8		11.7647	4.46667
	31.5	45.5	38.5	42.5	24	9.5	9	26	35	50.5		300.667		sd	85.2897		1	0.860558		1	1.50928					1	1.50928			1	1.13566						1952.8	3151.3		13.3333	1.33333
																																					1905	2232.6		9.09091	13.9333
																	Column B	Exp. diet		Column B	Exp. diet					Column B	Exp. diet			Column B	Exp. diet						2378	1987.9		23.5294	0.366667
w3_1	9	8	35	28	29	9	7	11	36	26		198					vs.	vs.		vs.	vs.					vs.	vs.			vs.	vs.						1853	1998		16.6667
w3_2	14	9	23	13	24	8	12	15	31	19		168					Column A	Ctr		Column A	Ctr					Column A	Ctr			Column A	Ctr
w3_3	10	5	20	13	22	2	10	16	24	18		140
	11.5	8.5	29	20.5	26.5	8.5	9.5	13	33.5	22.5		183		sd	29.0057		Unpaired t test			Unpaired t test						Unpaired t test				Unpaired t test							Table Analyzed	EPM_distance		Table Analyzed	EPM_open arm entries
																	P value	<0.0001		P value	0.0032					P value	0.0098			P value	0.0019
																	P value summary	****		P value summary	**					P value summary	**			P value summary	**						Column B	w3		Column B	w3
ctr_1	6.11354	17.0306	12.2271	17.9039	7.42358	2.62009	2.62009	8.73362	13.1004	12.2271							Significantly different (P < 0.05)?	Yes		Significantly different (P < 0.05)?	Yes					Significantly different (P < 0.05)?	Yes			Significantly different (P < 0.05)?	Yes						vs.	vs.		vs.	vs.
ctr_2	12.4051	13.1646	12.4051	11.1392	7.8481	3.29114	3.03797	8.10127	10.1266	18.481							One- or two-tailed P value?	Two-tailed		One- or two-tailed P value?	Two-tailed					One- or two-tailed P value?	Two-tailed			One- or two-tailed P value?	Two-tailed						Column A	Ctrl		Column A	Ctrl
ctr_3	10.7914	7.19424	10.7914	15.8273	7.19424	3.59712	3.95683	10.0719	12.5899	17.9856							t, df	t=25.24, df=4		t, df	t=6.341, df=4					t, df	t=4.628, df=4			t, df	t=7.315, df=4
																																					Unpaired t test			Unpaired t test
																	How big is the difference?			How big is the difference?						How big is the difference?				How big is the difference?							P value	0.3913		P value	0.0227
w3_1	4.54545	4.0404	17.6768	14.1414	14.6465	4.54545	3.53535	5.55556	18.1818	13.1313							Mean of column A	1		Mean of column A	1					Mean of column A	1			Mean of column A	1						P value summary	ns		P value summary	*
w3_2	8.33333	5.35714	13.6905	7.7381	14.2857	4.7619	7.14286	8.92857	18.4524	11.3095							Mean of column B	0.8708		Mean of column B	1.399					Mean of column B	0.9212			Mean of column B	1.161						Significantly different (P < 0.05)?	No		Significantly different (P < 0.05)?	Yes
w3_3	7.14286	3.57143	14.2857	9.28571	15.7143	1.42857	7.14286	11.4286	17.1429	12.8571							Difference between means (B - A) ± SEM	-0.1292 ± 0.005120		Difference between means (B - A) ± SEM	0.3990 ± 0.06292					Difference between means (B - A) ± SEM	-0.07881 ± 0.01703			Difference between means (B - A) ± SEM	0.1615 ± 0.02208						One- or two-tailed P value?	Two-tailed		One- or two-tailed P value?	Two-tailed
																	95% confidence interval	-0.1434 to -0.1150		95% confidence interval	0.2243 to 0.5737					95% confidence interval	-0.1261 to -0.03153			95% confidence interval	0.1002 to 0.2228						t, df	t=0.8960, df=10		t, df	t=2.744, df=9
																	R squared (eta squared)	0.9938		R squared (eta squared)	0.9095					R squared (eta squared)	0.8426			R squared (eta squared)	0.9304
avarage Ctr	9.76999	12.4631	11.8078	14.9568	7.48864	3.16945	3.20497	8.96894	11.939	16.2312																											How big is the difference?			How big is the difference?
avarage w3	6.67388	4.32299	15.2177	10.3884	14.8822	3.57864	5.94036	8.63757	17.9257	12.4327							F test to compare variances			F test to compare variances						F test to compare variances				F test to compare variances							Mean of column A	2024		Mean of column A	14.36
																	F, DFn, Dfd	Infinity, 2, 2		F, DFn, Dfd	Infinity, 2, 2					F, DFn, Dfd	Infinity, 2, 2			F, DFn, Dfd	Infinity, 2, 2						Mean of column B	2218		Mean of column B	5.558
																	P value	<0.0001		P value	<0.0001					P value	<0.0001			P value	<0.0001						Difference between means (B - A) ± SEM	193.7 ± 216.2		Difference between means (B - A) ± SEM	-8.800 ± 3.207
sd ctr	3.26776	4.95553	0.884774	3.46534	0.331748	0.499756	0.68384	1.00619	1.5902	3.47654							P value summary	****		P value summary	****					P value summary	****			P value summary	****						95% confidence interval	-288.1 to 675.5		95% confidence interval	-16.05 to -1.546
sd w3	1.937	0.925789	2.15035	3.34104	0.742877	1.86516	2.08279	2.9473	0.691315	0.982277							Significantly different (P < 0.05)?	Yes		Significantly different (P < 0.05)?	Yes					Significantly different (P < 0.05)?	Yes			Significantly different (P < 0.05)?	Yes						R squared (eta squared)	0.07431		R squared (eta squared)	0.4556
																	Data analyzed			Data analyzed						Data analyzed				Data analyzed							F test to compare variances			F test to compare variances
Table Analyzed	Data 6																Sample size, column A	3		Sample size, column A	3					Sample size, column A	3			Sample size, column A	3						F, DFn, Dfd	4.534, 5, 5		F, DFn, Dfd	1.146, 4, 5
																	Sample size, column B	3		Sample size, column B	3					Sample size, column B	3			Sample size, column B	3						P value	0.1227		P value	0.8636
Two-way ANOVA	Ordinary																																				P value summary	ns		P value summary	ns
Alpha	0.05																																				Significantly different (P < 0.05)?	No		Significantly different (P < 0.05)?	No
Source of Variation	% of total variation	P value	P value summary	Significant?																																	Data analyzed			Data analyzed
Interaction	23.59	<0.0001	****	Yes																																	Sample size, column A	6		Sample size, column A	6
cortical layers	61.71	<0.0001	****	Yes																																	Sample size, column B	6		Sample size, column B	5
diet	4.744e-07	0.9991	ns	No
ANOVA table	SS	DF	MS	F (DFn, DFd)	P value
Interaction	331.5	9	36.83	F (9, 40) = 7.127	P<0.0001
cortical layers	867.2	9	96.35	F (9, 40) = 18.65	P<0.0001
diet	6.667e-06	1	6.667e-06	F (1, 40) = 1.290e-006	P=0.9991
Residual	206.7	40	5.167
Difference between column means
Mean of ctr Diet	10
Mean of w3	10
Difference between means	-0.0006667
SE of difference	0.5869
95% CI of difference	-1.187 to 1.186
Compare each cell mean with the other cell mean in that row
Number of families	1
Number of comparisons per family	10
Alpha	0.05
Bonferroni's multiple comparisons test	Mean Diff.	95.00% CI of diff.	Significant?	Summary	Adjusted P Value
ctr Diet - w3
1	3.097	-2.418 to 8.611	No	ns	>0.9999
2	8.137	2.622 to 13.65	Yes	***	0.0008
3	-3.41	-8.925 to 2.105	No	ns	0.7361
4	4.567	-0.9479 to 10.08	No	ns	0.1829
5	-7.397	-12.91 to -1.882	Yes	**	0.0028
6	-0.41	-5.925 to 5.105	No	ns	>0.9999
7	-2.733	-8.248 to 2.781	No	ns	>0.9999
8	0.3267	-5.188 to 5.841	No	ns	>0.9999
9	-5.983	-11.50 to -0.4688	Yes	*	0.0252
10	3.8	-1.715 to 9.315	No	ns	0.4723
Test details	Mean 1	Mean 2	Mean Diff.	SE of diff.	N1	N2	t	DF
ctr Diet - w3
1	9.77	6.673	3.097	1.856	3	3	1.668	40
2	12.46	4.323	8.137	1.856	3	3	4.384	40
3	11.81	15.22	-3.41	1.856	3	3	1.837	40
4	14.96	10.39	4.567	1.856	3	3	2.46	40
5	7.487	14.88	-7.397	1.856	3	3	3.985	40
6	3.17	3.58	-0.41	1.856	3	3	0.2209	40
7	3.207	5.94	-2.733	1.856	3	3	1.473	40
8	8.967	8.64	0.3267	1.856	3	3	0.176	40
9	11.94	17.92	-5.983	1.856	3	3	3.224	40
10	16.23	12.43	3.8	1.856	3	3	2.047	40

## Sheet: Figure S1
Figure S1c_qPCR								Figure S1d_WB							Figure S1h_qPCR								Figure S1i_WB
S100A6								S100A6							CaCyBp								CaCyBp
E14.5	E18.5	P4						E18.5	P4						E14.5	E18.5	P4						E18.5	P4
1.0534	2.2436	2.3978						0.22117	1.18124						0.8549	0.9574	1.7316						0.13478	1.09021
0.9833	1.14	2.7868						0.187911	1.18277						1.0366	1.4684	1.7628						0.147387	4.02228
0.8808	1.14	2.7868						0.133817	2.19312						1.239	1.3692	0.9771						0.186813	3.39052
1.0961	1.4349	1.1504													0.8596	1.3956	1.4988
	1.9657	2.6969													1.0596	1.0742	1.5565
	2.528	2.2759															1.5533
		2.3289
Tukey's multiple comparisons test	Mean Diff.	95.00% CI of diff.	Significant?	Summary	Adjusted P Value			Column B	P4						Tukey's multiple comparisons test	Mean Diff.	95.00% CI of diff.	Significant?	Summary	Adjusted P Value			Column B	P4
E14.5 vs. E18	-0.7386	-1.609 to 0.1316	No	ns	0.102	A-B		vs.	vs.						E14.5 vs. E18	-0.243	-0.6313 to 0.1453	No	ns	0.2598	A-B		vs.	vs.
E14.5 vs. P4	-1.343	-2.188 to -0.4979	Yes	**	0.0026	A-C		Column A	E18.5						E14.5 vs. P4	-0.5034	-0.8752 to -0.1316	Yes	**	0.0088	A-C		Column A	E18.5
E18 vs. P4	-0.6042	-1.354 to 0.1458	No	ns	0.124	B-C									E18 vs. P4	-0.2604	-0.6322 to 0.1114	No	ns	0.1927	B-C
								Unpaired t test															Unpaired t test
ANOVA summary								P value	0.0167						ANOVA summary								P value	0.0397
F	8.749							P value summary	*						F	6.422							P value summary	*
P value	0.0034							Significantly different (P < 0.05)?	Yes						P value	0.0115							Significantly different (P < 0.05)?	Yes
P value summary	**							One- or two-tailed P value?	Two-tailed						P value summary	*							One- or two-tailed P value?	Two-tailed
Significant diff. among means (P < 0.05)?	Yes							t, df	t=3.959, df=4						Significant diff. among means (P < 0.05)?	Yes							t, df	t=3.005, df=4
R square	0.5555														R square	0.497
								How big is the difference?															How big is the difference?
								Mean of column A	0.181														Mean of column A	0.1563
								Mean of column B	1.519														Mean of column B	2.834
								Difference between means (B - A) ± SEM	1.338 ± 0.3380														Difference between means (B - A) ± SEM	2.678 ± 0.8911
								95% confidence interval	0.3996 to 2.277														95% confidence interval	0.2040 to 5.152
								R squared (eta squared)	0.7967														R squared (eta squared)	0.6931
								F test to compare variances															F test to compare variances
								F, DFn, Dfd	175.3, 2, 2														F, DFn, Dfd	3232, 2, 2
								P value	0.0113														P value	0.0006
								P value summary	*														P value summary	***
								Significantly different (P < 0.05)?	Yes														Significantly different (P < 0.05)?	Yes
								Data analyzed															Data analyzed
								Sample size, column A	3														Sample size, column A	3
								Sample size, column B	3														Sample size, column B	3

## Sheet: Figure S3
Figure S3g_neuros vs astrocytes
qPCR_Map2			qPCR_Tubb3			qPCR_S100b			qPCR_Aldh1l1
Neurons	Astrocytes		Neurons	Astrocytes		Neurons	Astrocytes		Neurons	Astrocytes
0.8165	0.0415		1.0014	0.0195		0.7078	7.7763		1.0389	1.7928
1.2099	0.0173		1.8788	0.0259		0.8437	3.1934		1.3706	3.685
1.2935	0.0643		2.879	0.0216		1.4531	7.5007		1.3892	2.6508
0.7825	0.0469			0.016		1.1524	6.3322		0.5055	3.4887
	0.1637			0.0069			12.5
Column B	Astro		Column B	Astro		Column B	Astro		Column B	Astro
vs.	vs.		vs.	vs.		vs.	vs.		vs.	vs.
Column A	Neurons		Column A	Neurons		Column A	Neurons		Column A	Neurons
Unpaired t test			Unpaired t test			Unpaired t test			Unpaired t test
P value	<0.0001		P value	0.003		P value	0.0071		P value	0.0089
P value summary	****		P value summary	**		P value summary	**		P value summary	**
Significantly different (P < 0.05)?	Yes		Significantly different (P < 0.05)?	Yes		Significantly different (P < 0.05)?	Yes		Significantly different (P < 0.05)?	Yes
One- or two-tailed P value?	Two-tailed		One- or two-tailed P value?	Two-tailed		One- or two-tailed P value?	Two-tailed		One- or two-tailed P value?	Two-tailed
t, df	t=8.037, df=7		t, df	t=4.801, df=6		t, df	t=3.762, df=7		t, df	t=3.811, df=6
How big is the difference?			How big is the difference?			How big is the difference?			How big is the difference?
Mean of column A	1.026		Mean of column A	1.92		Mean of column A	1.039		Mean of column A	1.076
Mean of column B	0.06674		Mean of column B	0.01798		Mean of column B	7.461		Mean of column B	2.904
Difference between means (B - A) ± SEM	-0.9589 ± 0.1193		Difference between means (B - A) ± SEM	-1.902 ± 0.3961		Difference between means (B - A) ± SEM	6.421 ± 1.707		Difference between means (B - A) ± SEM	1.828 ± 0.4798
95% confidence interval	-1.241 to -0.6767		95% confidence interval	-2.871 to -0.9324		95% confidence interval	2.386 to 10.46		95% confidence interval	0.6543 to 3.002
R squared (eta squared)	0.9022		R squared (eta squared)	0.7934		R squared (eta squared)	0.6691		R squared (eta squared)	0.7076
F test to compare variances			F test to compare variances			F test to compare variances			F test to compare variances
F, DFn, Dfd	21.59, 3, 4		F, DFn, Dfd	17236, 2, 4		F, DFn, Dfd	101.6, 4, 3		F, DFn, Dfd	4.398, 3, 3
P value	0.0124		P value	<0.0001		P value	0.0031		P value	0.2551
P value summary	*		P value summary	****		P value summary	**		P value summary	ns
Significantly different (P < 0.05)?	Yes		Significantly different (P < 0.05)?	Yes		Significantly different (P < 0.05)?	Yes		Significantly different (P < 0.05)?	No
Data analyzed			Data analyzed			Data analyzed			Data analyzed
Sample size, column A	4		Sample size, column A	3		Sample size, column A	4		Sample size, column A	4
Sample size, column B	5		Sample size, column B	5		Sample size, column B	5		Sample size, column B	4

## Sheet: Figure S4
Figure S4a_MTT %				Figure S4b_WB_glutamate treatment																	Figure S4c_WB N2A cells													Figure S4g_qPCR				Figure S4h_WB
control	glutamate			S100A6 in the cytosol								S100A6 in the medium																						Cacybp				CaCyBp
100	116.81			Ctr	1h	2h	4h	6h				Ctr	1h	2h	4h	6h																		control	shCaCyBp			control	scramble	shCaCyBp
100	99.13			1	1.24515	1.41095	1.04541	1.1885				1	2.22088	4.05623	3.38153	5.54217																		1.00218	0.698092			1	0.879499	0.730829
100	102.87			0.99999	0.764409	1.21866	1.2295	1.00071				1	3.12883	3.49693	4.07975	4.62577																		1.00618	0.801098			0.99	1.01252	0.807512
100	106.13			1	1.23751	1.25041	1.33074	1.47747				1	3.2568	3.95268	3.89542	5.01259																		1.00231	0.82152			1	0.985264	0.743349
100	95.33			1	0.780291	1.44911	1.53846	1.35703																										1.00982	0.637293			0.99	0.999958	0.902973
100	100.15			0.999999	1.25769	1.36923	1.12302	1.44615																										1.00218	0.754863			1	1.02589	0.719875
100	97.94			1	1.21732	1.13159		1.50879																										1.0039	0.93672			0.99	0.999552	0.937402
100	101.19																																	1.0269	0.822194
				Bonferroni's multiple comparisons test	Mean Diff.	95.00% CI of diff.	Significant?	Summary	Adjusted P Value	A-?		Bonferroni's multiple comparisons test	Mean Diff.	95.00% CI of diff.	Significant?	Summary	Adjusted P Value	A-?																1	0.725927
				Ctr vs. 1h	-0.08373	-0.3524 to 0.1850	No	ns	>0.9999	B	1h	Ctr vs. 1h	-1.869	-2.830 to -0.9080	Yes	***	0.0006	B	1h															1	0.793336
Column B	Glu			Ctr vs. 2h	-0.305	-0.5737 to -0.03630	Yes	*	0.0213	C	2h	Ctr vs. 2h	-2.835	-3.796 to -1.874	Yes	****	<0.0001	C	2h
vs.	vs.			Ctr vs. 4h	-0.2534	-0.5352 to 0.02838	No	ns	0.0921	D	4h	Ctr vs. 4h	-2.786	-3.746 to -1.825	Yes	****	<0.0001	D	4h
Column A	Ctr			Ctr vs. 6h	-0.3298	-0.5985 to -0.06108	Yes	*	0.0116	E	6h	Ctr vs. 6h	-4.06	-5.021 to -3.099	Yes	****	<0.0001	E	6h															Column B	shCaCyBp			Bonferroni's multiple comparisons test	Mean Diff.	95.00% CI of diff.	Significant?	Summary	Adjusted P Value	A-?
																																		vs.	vs.			Ctr vs. scramble	0.01122	-0.07801 to 0.1005	No	ns	>0.9999	B	scramble
Unpaired t test				ANOVA summary								ANOVA summary																						Column A	Ctr			Ctr vs. shRNA A	0.188	0.09878 to 0.2772	Yes	***	0.0002	C	shRNA A
P value	0.3157			F	4.215							F	45.47
P value summary	ns			P value	0.01							P value	<0.0001																					Unpaired t test				ANOVA summary
Significantly different (P < 0.05)?	No			P value summary	*							P value summary	****																					P value	<0.0001			F	17.32
One- or two-tailed P value?	Two-tailed			Significant diff. among means (P < 0.05)?	Yes							Significant diff. among means (P < 0.05)?	Yes																					P value summary	****			P value	0.0001
t, df	t=1.041, df=14			R square	0.4127							R square	0.9479																					Significantly different (P < 0.05)?	Yes			P value summary	***
																																		One- or two-tailed P value?	Two-tailed			Significant diff. among means (P < 0.05)?	Yes
How big is the difference?																																		t, df	t=7.952, df=16			R square	0.6978
Mean of column A	100
Mean of column B	102.4																																	How big is the difference?
Difference between means (B - A) ± SEM	2.444 ± 2.348																																	Mean of column A	1.006
95% confidence interval	-2.593 to 7.481																																	Mean of column B	0.7768
R squared (eta squared)	0.07179																																	Difference between means (B - A) ± SEM	-0.2292 ± 0.02882
																																		95% confidence interval	-0.2903 to -0.1681
F test to compare variances																																		R squared (eta squared)	0.7981
F, DFn, Dfd	Infinity, 7, 7
P value	<0.0001																																	F test to compare variances
P value summary	****																																	F, DFn, Dfd	103.8, 8, 8
Significantly different (P < 0.05)?	Yes																																	P value	<0.0001
																																		P value summary	****
Data analyzed																																		Significantly different (P < 0.05)?	Yes
Sample size, column A	8
Sample size, column B	8																																	Data analyzed
																																		Sample size, column A	9
																																		Sample size, column B	9

[truncated: 5 more sheets: Figure S5, Figure S6, Figure S7, Figure S8, Figure S9]
